# Supplementary material for: A Genotypic Analysis of Five P. aeruginosa Strains after Biofilm Infection by Phages Targeting Different Cell Surface Receptors
Source: Front Microbiol. 2017 Jun 30;8:1229. doi: 10.3389/fmicb.2017.01229 (PMC5492357; doi:10.3389/fmicb.2017.01229)
Supplement: Supplementary file 4 [file Table_1.XLSX]

## Sheet: small variations
List of genetic variations specific to the phage-resistant variants of P. aeruginosa analysed in this study.
Gene annotation according to www.pseudomonas.com
Position on the PAO1 reference genome	Gene locus	Gene name	Gene product	Allele sequence (if empty, sequence is identical to PAO1)						observed variation (relative to PAO1 reference genome)	predicted effect
				PAO1 reference	variant 3	variant 4	variant 6	variant 7	variant 10
816529	PA0748	-	pseudogene	GCCC	GCCCC	GCCCC	GCCCC	GCCCC	GCCCC	C insertion	frameshift
1012889	PA0927	ldhA	D-lactate dehydrogenase	G	C	C	C	C	C	G>C exchange	H28Q amino acid exchange
2215403	PA2023	galU	UTP-glucose-1-phosphate uridylyltransferase	G	T	T	(absent)	(absent)	(absent)	G>T exchange	R101L amino acid exchange
2356681	PA2141	-	hypothetical protein	GCCC	GCC	GCC	GCC	GCC	GCC	C deletion	frameshift
2807985	PA2492	mexT	transriptional regulator	GTCC	GTCCTCC	GTCCTCC	GTCCTCC	GTCCTCC	GTCCTCC	TCC insertion	F172I amino acid exchange
4869855	PA4341	-	probable transcriptional regulator	T	G	G	G	G	G	T>G exchange	E158D amino acid exchange
4888194	PA4360	-	hypothetical protein	A	AG	AG	AG	AG	AG	G insertion	frameshift
5072165	PA4527	pilC	type 4 fimbrial biogenesis protein PilC (still frameshift)	TGGGGG				TGGGGGG		G insertion	frameshift
5104684	PA4556	pilE	type 4 fimbrial biogenesis protein PilE	C	G	G				C>G exchange	Y57* nonsense mutation
5678645	PA5042	pilO	type 4 fimbrial biogenesis protein PilO	G			A			G>A exchange	Q138* nonsense mutation
5680536	PA5044	pilM	type 4 fimbrial biogenesis protein PilM	ACCCC					ACCCCC	C insertion	frameshift

## Sheet: large deletions
Large deletions in the 2100k-2300k region
Extension of deletions was estimated using the multi-sequence alignment tool Mauve.
Gene locus	name	function	start	stop	V6	V7	V10
PA1898	qscR	quorum-sensing control repressor	2069490	2070203	present	present	present
PA1899	phzA2	probable phenazine biosynthesis protein	2070685	2071173	present	present	partial
PA1900	phzB2	probable phenazine biosynthesis protein	2071209	2071697	present	present	absent
PA1901	phzC2	phenazine biosynthesis protein PhzC	2071721	2072938	present	present	absent
PA1902	phzD2	phenazine biosynthesis protein PhzD	2072935	2073558	present	present	absent
PA1903	phzE2	phenazine biosynthesis protein PhzE	2073555	2075438	present	present	absent
PA1904	phzF2	probable phenazine biosynthesis protein	2075452	2076288	present	present	absent
PA1905	phzG2	probable pyridoxamine 5'-phosphate oxidase	2076311	2076958	present	present	absent
PA1906		hypothetical protein	2077047	2077583	absent	present	absent
PA1907		hypothetical protein	2077626	2079266	absent	present	absent
PA1908		probable major facilitator superfamily (MFS) transporter	2079263	2080474	absent	present	absent
PA1909		hypothetical protein	2080661	2081812	absent	present	absent
PA1910	femA	ferric-mycobactin receptor, FemA	2081853	2084267	absent	present	absent
PA1911	femR	sigma factor regulator, FemR	2084476	2085426	absent	present	absent
PA1912	femI	ECF sigma factor, FemI	2085423	2085929	absent	present	absent
PA1913		hypothetical protein	2086021	2086701	absent	present	absent
PA1914		conserved hypothetical protein	2086808	2088034	absent	present	absent
PA1915		hypothetical protein	2088602	2090149	absent	present	absent
PA1916		probable amino acid permease	2090213	2091445	absent	present	absent
PA1917		hypothetical protein	2091490	2091837	absent	present	absent
PA1918		hypothetical protein	2091850	2093250	absent	present	absent
PA1919	nrdG	class III (anaerobic) ribonucleoside-triphosphate reductase activating protein, 'activase', NrdG	2093444	2094142	absent	present	absent
PA1920	nrdD	class III (anaerobic) ribonucleoside-triphosphate reductase subunit, NrdD	2094329	2096356	absent	present	absent
PA1921		hypothetical protein	2096514	2097323	absent	partial	absent
PA1922		probable TonB-dependent receptor	2097491	2099452	absent	absent	absent
PA1923		hypothetical protein	2099452	2103297	absent	absent	absent
PA1924		hypothetical protein	2103294	2103770	absent	absent	absent
PA1925		hypothetical protein	2103770	2104096	absent	absent	absent
PA1926		conserved hypothetical protein	2104597	2106447	absent	absent	absent
PA1927	metE	5-methyltetrahydropteroyltriglutamate-homocysteine S-methyltransferase	2106580	2108880	absent	absent	absent
PA1928	rimJ	ribosomal protein alanine acetyltransferase	2108942	2109511	absent	absent	absent
PA1929		hypothetical protein	2109558	2109854	absent	absent	absent
PA1930		probable chemotaxis transducer	2110226	2111521	absent	absent	absent
PA1931		probable ferredoxin	2111691	2112203	absent	absent	absent
PA1932		probable hydroxylase molybdopterin-containing subunit	2112200	2113189	absent	absent	absent
PA1933		probable hydroxylase large subunit	2113186	2115390	absent	absent	absent
PA1934		hypothetical protein	2115885	2116265	absent	absent	absent
PA1935		hypothetical protein	2117030	2117734	absent	absent	absent
PA1936		hypothetical protein	2117897	2118097	absent	absent	absent
PA1937		conserved hypothetical protein	2118585	2118893	absent	absent	absent
PA1938		conserved hypothetical protein	2118926	2119747	absent	absent	absent
PA1939		hypothetical protein	2120225	2122222	absent	absent	absent
PA1940		hypothetical protein	2122579	2123718	absent	absent	absent
PA1941		hypothetical protein	2123897	2125792	absent	absent	absent
PA1942		hypothetical protein	2126104	2126334	absent	absent	absent
PA1943		hypothetical protein	2126396	2127493	absent	absent	absent
PA1944		hypothetical protein	2127684	2129171	absent	absent	absent
PA1945		probable transcriptional regulator	2129307	2130635	absent	absent	absent
PA1946	rbsB	binding protein component precursor of ABC ribose transporter	2130854	2131813	absent	absent	absent
PA1947	rbsA	ribose transport protein RbsA	2131835	2133367	absent	absent	absent
PA1948	rbsC	membrane protein component of ABC ribose transporter	2133391	2134389	absent	absent	absent
PA1949	rbsR	ribose operon repressor RbsR	2134393	2135406	absent	absent	absent
PA1950	rbsK	ribokinase	2135460	2136386	absent	absent	absent
PA1951		hypothetical protein	2136520	2137785	absent	absent	absent
PA1952		hypothetical protein	2137846	2138598	absent	absent	absent
PA1953		hypothetical protein	2138612	2139292	absent	absent	absent
PA1954		hypothetical protein	2139354	2140376	absent	absent	absent
PA1955		hypothetical protein	2140433	2141002	absent	absent	absent
PA1956		hypothetical protein	2140999	2141487	absent	absent	absent
PA1957		hypothetical protein	2141790	2142317	absent	absent	absent
PA1958		probable transporter	2142314	2142889	absent	absent	absent
PA1959	bacA	bacitracin resistance protein	2143173	2144006	absent	absent	absent
PA1960		hypothetical protein	2144077	2144799	absent	absent	absent
PA1961		probable transcriptional regulator	2144810	2145745	absent	absent	absent
PA1962		conserved hypothetical protein	2145894	2146502	absent	absent	absent
PA1963		hypothetical protein	2146609	2146875	absent	absent	absent
PA1964		probable ATP-binding component of ABC transporter	2146961	2148526	absent	absent	absent
PA1965		hypothetical protein	2148854	2149189	absent	absent	absent
PA1966		hypothetical protein	2149472	2149843	absent	absent	absent
PA1967		hypothetical protein	2149864	2150364	absent	absent	absent
PA1968		hypothetical protein	2150524	2150781	absent	absent	absent
PA1969		hypothetical protein	2150828	2151220	absent	absent	absent
PA1970		hypothetical protein	2151287	2151526	absent	absent	absent
PA1971	braZ	branched chain amino acid transporter BraZ	2151755	2153068	absent	absent	absent
PA1972		conserved hypothetical protein	2153594	2155297	absent	absent	absent
PA1973	pqqF	pyrroloquinoline quinone biosynthesis protein F	2155374	2157701	absent	absent	absent
PA1974		hypothetical protein	2157968	2159167	absent	absent	absent
PA1975		hypothetical protein	2159270	2160433	absent	absent	absent
PA1976	ercS'	ErcS'	2160363	2163008	absent	absent	absent
PA1977		hypothetical protein	2163010	2163873	absent	absent	absent
PA1978	erbR	response regulator ErbR	2163883	2164548	absent	absent	absent
PA1979	eraS	sensor kinase, EraS	2165213	2165863	absent	absent	absent
PA1980	eraR	response regulator EraR	2165876	2166553	absent	absent	absent
PA1981		hypothetical protein	2166580	2167227	absent	absent	absent
PA1982	exaA	quinoprotein ethanol dehydrogenase	2167281	2169152	absent	absent	absent
PA1983	exaB	cytochrome c550	2169464	2169901	absent	absent	absent
PA1984	exaC	NAD+ dependent aldehyde dehydrogenase ExaC	2169988	2171508	absent	absent	absent
PA1985	pqqA	pyrroloquinoline quinone biosynthesis protein A	2171865	2171936	absent	absent	absent
PA1986	pqqB	pyrroloquinoline quinone biosynthesis protein B	2171989	2172903	absent	absent	absent
PA1987	pqqC	pyrroloquinoline quinone biosynthesis protein C	2172913	2173665	absent	absent	absent
PA1988	pqqD	pyrroloquinoline quinone biosynthesis protein D	2173662	2173940	absent	absent	absent
PA1989	pqqE	pyrroloquinoline quinone biosynthesis protein E	2173912	2175057	absent	absent	absent
PA1990		probable peptidase	2175062	2176888	absent	absent	absent
PA1991		probable iron-containing alcohol dehydrogenase	2176974	2178137	absent	absent	absent
PA1992	ercS	ErcS	2178121	2179815	absent	absent	absent
PA1993		probable major facilitator superfamily (MFS) transporter	2179848	2181056	absent	absent	absent
PA1994		hypothetical protein	2181181	2181744	absent	absent	absent
PA1995		hypothetical protein	2181741	2182097	absent	absent	absent
PA1996	ppiC1	peptidyl-prolyl cis-trans isomerase C1	2182116	2182394	absent	absent	absent
PA1997		probable AMP-binding enzyme	2182452	2184407	absent	absent	absent
PA1998	dhcR	DhcR, transcriptional regulator	2184475	2185395	absent	absent	absent
PA1999	dhcA	DhcA, dehydrocarnitine CoA transferase, subunit A	2185527	2186225	absent	absent	absent
PA2000	dhcB	DhcB, dehydrocarnitine CoA transferase, subunit B	2186260	2186916	absent	absent	absent
PA2001	atoB	acetyl-CoA acetyltransferase	2187065	2188246	absent	absent	absent
PA2002		conserved hypothetical protein	2188459	2189883	absent	absent	absent
PA2003	bdhA	3-hydroxybutyrate dehydrogenase	2190084	2190854	absent	absent	absent
PA2004		conserved hypothetical protein	2190891	2192282	absent	absent	absent
PA2005		probable transcriptional regulator	2192544	2193989	absent	absent	absent
PA2006		probable major facilitator superfamily (MFS) transporter	2194058	2195410	absent	absent	absent
PA2007	maiA	maleylacetoacetate isomerase	2195494	2196132	absent	absent	absent
PA2008	fahA	fumarylacetoacetase	2196129	2197427	absent	absent	absent
PA2009	hmgA	homogentisate 1,2-dioxygenase	2197432	2198730	absent	absent	absent
PA2010		probable transcriptional regulator	2198891	2199694	absent	absent	absent
PA2011	liuE	3-hydroxy-3-methylglutaryl-CoA lyase	2199762	2200664	absent	absent	absent
PA2012	liuD	methylcrotonyl-CoA carboxylase, alpha-subunit (biotin-containing)	2200685	2202652	absent	absent	absent
PA2013	liuC	putative 3-methylglutaconyl-CoA hydratase	2202649	2203446	absent	absent	absent
PA2014	liuB	methylcrotonyl-CoA carboxylase, beta-subunit	2203460	2205067	absent	absent	absent
PA2015	liuA	putative isovaleryl-CoA dehydrogenase	2205190	2206353	absent	absent	absent
PA2016	liuR	regulator of liu genes	2206402	2206806	absent	absent	absent
PA2017		hypothetical protein	2206999	2207928	absent	absent	absent
PA2018		Resistance-Nodulation-Cell Division (RND) multidrug efflux transporter	2208169	2211306	absent	absent	absent
PA2019		Resistance-Nodulation-Cell Division (RND) multidrug efflux membrane fusion protein precursor	2211322	2212512	absent	absent	absent
PA2020		probable transcriptional regulator	2212677	2213309	absent	absent	absent
PA2021		hypothetical protein	2213315	2213539	absent	absent	absent
PA2022		probable nucleotide sugar dehydrogenase	2213693	2215054	absent	absent	absent
PA2023	galU	UTP--glucose-1-phosphate uridylyltransferase	2215102	2215941	absent	absent	absent
PA2024		probable ring-cleaving dioxygenase	2216121	2216543	absent	absent	absent
PA2025	gor	glutathione reductase	2216688	2218043	absent	absent	absent
PA2026		conserved hypothetical protein	2218098	2219099	absent	absent	absent
PA2027		hypothetical protein	2219253	2219645	absent	absent	absent
PA2028		probable transcriptional regulator	2219778	2220251	absent	absent	absent
PA2029		hypothetical protein	2220275	2220574	absent	absent	absent
PA2030		hypothetical protein	2220649	2220906	absent	absent	absent
PA2031		hypothetical protein	2220903	2221157	absent	absent	absent
PA2032		probable transcriptional regulator	2221337	2222761	absent	absent	absent
PA2033		hypothetical protein	2222896	2223804	absent	absent	absent
PA2034		hypothetical protein	2223804	2224478	absent	absent	absent
PA2035		probable decarboxylase	2224486	2226144	absent	absent	absent
PA2036		hypothetical protein	2226879	2227400	absent	absent	absent
PA2037		hypothetical protein	2227541	2229001	absent	absent	absent
PA2038		hypothetical protein	2229126	2229440	absent	absent	absent
PA2039		hypothetical protein	2229425	2230183	absent	absent	absent
PA2040		probable glutamine synthetase	2230689	2232065	absent	absent	absent
PA2041		probable amino acid permease	2232222	2233592	absent	absent	absent
PA2042		probable transporter (membrane subunit)	2234080	2235309	absent	absent	absent
PA2043		hypothetical protein	2235430	2236332	absent	absent	absent
PA2044		hypothetical protein	2236492	2238366	absent	absent	absent
PA2045		conserved hypothetical protein	2238541	2238801	absent	absent	absent
PA2046		hypothetical protein	2238860	2239267	absent	absent	absent
PA2047		probable transcriptional regulator	2240302	2241291	absent	absent	absent
PA2048		hypothetical protein	2241705	2242112	absent	absent	absent
PA2049		hypothetical protein	2242170	2243603	absent	absent	absent
PA2050		probable sigma-70 factor, ECF subfamily	2244492	2244998	absent	absent	absent
PA2051		probable transmembrane sensor	2244995	2245948	absent	absent	absent
PA2052	cynS	cyanate lyase	2245986	2246456	absent	absent	absent
PA2053	cynT	carbonate dehydratase	2246496	2247158	absent	absent	absent
PA2054	cynR	transcriptional regulator CynR	2247273	2248160	absent	absent	absent
PA2055		probable major facilitator superfamily (MFS) transporter	2248167	2249582	absent	absent	absent
PA2056		probable transcriptional regulator	2249693	2250595	absent	absent	absent
PA2057		hypothetical protein	2251275	2253815	absent	absent	absent
PA2058		probable binding protein component of ABC transporter	2253819	2255627	absent	absent	absent
PA2059		probable permease of ABC transporter	2255629	2256702	absent	absent	absent
PA2060		probable permease of ABC transporter	2256704	2257720	absent	absent	absent
PA2061		probable ATP-binding component of ABC transporter	2257722	2259332	absent	absent	absent
PA2062		probable pyridoxal-phosphate dependent enzyme	2259478	2260659	absent	absent	absent
PA2063		hypothetical protein	2260862	2262085	absent	absent	absent
PA2064	pcoB	copper resistance protein B precursor	2262105	2263082	absent	absent	absent
PA2065	pcoA	copper resistance protein A precursor	2263079	2264977	absent	absent	absent
PA2066		hypothetical protein	2265126	2265764	absent	absent	absent
PA2067		probable hydrolase	2265761	2266429	absent	absent	absent
PA2068		probable major facilitator superfamily (MFS) transporter	2266431	2267594	absent	absent	absent
PA2069		probable carbamoyl transferase	2267638	2269362	absent	absent	absent
PA2070		hypothetical protein	2269542	2272184	absent	absent	absent
PA2071	fusA2	elongation factor G	2272460	2274568	absent	absent	absent
PA2072		conserved hypothetical protein	2274740	2277334	absent	absent	absent
PA2073		probable transporter (membrane subunit)	2277552	2278982	absent	absent	absent
PA2074		hypothetical protein	2278982	2279794	absent	absent	absent
PA2075		hypothetical protein	2279917	2281578	absent	absent	absent
PA2076		probable transcriptional regulator	2282480	2283382	absent	absent	absent
PA2077		hypothetical protein	2283419	2285323	absent	absent	absent
PA2078		hypothetical protein	2285363	2287237	absent	absent	absent
PA2079		probable amino acid permease	2287523	2288929	absent	absent	absent
PA2080	kynU	kynureninase KynU	2289085	2290335	absent	absent	absent
PA2081	kynB	kynurenine formamidase, KynB	2290339	2290980	absent	absent	absent
PA2082		probable transcriptional regulator	2291113	2291589	absent	absent	absent
PA2083		probable ring-hydroxylating dioxygenase subunit	2291791	2293065	absent	absent	absent
PA2084		probable asparagine synthetase	2293153	2294985	absent	absent	absent
PA2085		probable ring-hydroxylating dioxygenase small subunit	2295013	2295522	absent	absent	absent
PA2086		probable epoxide hydrolase	2295533	2296435	absent	absent	absent
PA2087		hypothetical protein	2296432	2297088	absent	absent	absent
PA2088		hypothetical protein	2297072	2297920	absent	absent	absent
PA2089		hypothetical protein	2298012	2300663	absent	absent	absent
PA2090		hypothetical protein	2300676	2301755	absent	absent	absent
PA2091		hypothetical protein	2301752	2303035	absent	absent	absent
PA2092		probable major facilitator superfamily (MFS) transporter	2303022	2304215	absent	absent	absent
PA2093		probable sigma-70 factor, ECF subfamily	2304318	2304827	absent	absent	absent
PA2094		probable transmembrane sensor	2304824	2305780	absent	absent	absent
PA2095		hypothetical protein	2305782	2306627	absent	absent	absent
PA2096		probable transcriptional regulator	2306776	2307810	absent	absent	absent
PA2097		probable flavin-binding monooxygenase	2307957	2309432	absent	absent	absent
PA2098		probable esterase/deacetylase	2309443	2310372	absent	absent	absent
PA2099		probable short-chain dehydrogenase	2310357	2311112	absent	absent	partial
PA2100		probable transcriptional regulator	2311333	2312766	absent	absent	present
PA2101		conserved hypothetical protein	2312899	2313789	absent	absent	present
PA2102		hypothetical protein	2313791	2314249	absent	absent	present
PA2103		probable molybdopterin biosynthesis protein MoeB	2314512	2315690	absent	absent	present
PA2104		probable cysteine synthase	2315709	2316626	absent	absent	present
PA2105		probable acetyltransferase	2316708	2317403	absent	absent	present
PA2106		hypothetical protein	2317400	2318134	absent	absent	present
PA2107		hypothetical protein	2318226	2318624	absent	absent	present
PA2108		probable decarboxylase	2318795	2320567	absent	absent	present
PA2109		hypothetical protein	2320586	2321062	absent	absent	present
PA2110		hypothetical protein	2321130	2322071	absent	absent	present
PA2111		hypothetical protein	2322068	2322781	absent	absent	present
PA2112		conserved hypothetical protein	2322778	2323521	absent	absent	present
PA2113	opdO	pyroglutamate porin OpdO	2323554	2324783	absent	absent	present
PA2114		probable major facilitator superfamily (MFS) transporter	2324808	2326079	absent	absent	present
PA2115		probable transcriptional regulator	2326334	2327287	absent	absent	present
PA2116		conserved hypothetical protein	2327394	2328191	absent	absent	present
PA2117		hypothetical protein	2328176	2329156	absent	absent	present
PA2118	ada	O6-methylguanine-DNA methyltransferase	2329348	2330424	absent	absent	present
PA2119		alcohol dehydrogenase (Zn-dependent)	2330959	2332059	absent	absent	present
PA2120		hypothetical protein	2332392	2332820	absent	absent	present
PA2121		probable transcriptional regulator	2332968	2333873	absent	absent	present
PA2122		hypothetical protein	2333999	2335135	absent	absent	present
PA2123		probable transcriptional regulator	2335172	2336104	absent	absent	present
PA2124		probable dehydrogenase	2336209	2337846	absent	absent	present
PA2125		probable aldehyde dehydrogenase	2337868	2339316	absent	absent	present
PA2126		conserved hypothetical protein	2339352	2339987	absent	absent	present
PA2127		conserved hypothetical protein	2340414	2341640	absent	absent	present
PA2128	cupA1	fimbrial subunit CupA1	2342493	2343044	absent	absent	present
PA2129	cupA2	chaperone CupA2	2343132	2343878	absent	absent	present
PA2130	cupA3	usher CupA3	2343862	2346480	absent	absent	present
PA2131	cupA4	fimbrial subunit CupA4	2346477	2347838	absent	absent	present
PA2132	cupA5	chaperone CupA5	2347828	2348541	absent	absent	present
PA2133		hypothetical protein	2348538	2349395	absent	absent	present
PA2134		hypothetical protein	2349488	2350060	absent	absent	present
PA2135		probable transporter	2350089	2351453	absent	absent	present
PA2136		hypothetical protein	2351906	2352430	absent	absent	present
PA2137		hypothetical protein	2352532	2353068	absent	absent	present
PA2138		probable ATP-dependent DNA ligase	2353086	2355608	absent	absent	present
PA2139		hypothetical protein	2355684	2355806	absent	absent	present
PA2140		probable metallothionein	2355918	2356157	absent	absent	present
PA2141		hypothetical protein	2356168	2356716	absent	absent	present
PA2142		probable short-chain dehydrogenase	2356713	2357573	absent	absent	present
PA2143		hypothetical protein	2358024	2358311	absent	absent	present
PA2144	glgP	glycogen phosphorylase	2358364	2360802	absent	absent	present
PA2145		hypothetical protein	2360809	2361207	absent	absent	present
PA2146		conserved hypothetical protein	2361706	2361873	absent	absent	present
PA2147	katE	catalase HPII	2361954	2364083	absent	absent	present
PA2148		conserved hypothetical protein	2364311	2364802	absent	absent	present
PA2149		hypothetical protein	2364816	2365058	absent	absent	present
PA2150		conserved hypothetical protein	2365081	2365962	absent	absent	present
PA2151		conserved hypothetical protein	2366106	2368100	absent	absent	present
PA2152		probable trehalose synthase	2368111	2371413	absent	absent	present
PA2153	glgB	1,4-alpha-glucan branching enzyme	2371410	2373608	absent	absent	present
PA2154		conserved hypothetical protein	2373610	2374605	absent	absent	present
PA2155		probable phospholipase	2374602	2375807	absent	absent	present
PA2156		conserved hypothetical protein	2375804	2376541	absent	absent	present
PA2157		hypothetical protein	2376538	2377476	absent	absent	present
PA2158		probable alcohol dehydrogenase (Zn-dependent)	2377480	2378727	absent	absent	present
PA2159		conserved hypothetical protein	2378794	2379210	absent	absent	present
PA2160		probable glycosyl hydrolase	2379310	2381460	absent	absent	present
PA2161		hypothetical protein	2381473	2381778	absent	absent	present
PA2162		probable glycosyl hydrolase	2381775	2384555	absent	absent	present
PA2163		hypothetical protein	2384548	2386602	absent	absent	present
PA2164		probable glycosyl hydrolase	2386595	2388346	absent	absent	present
PA2165		probable glycogen synthase	2388346	2389887	absent	absent	present
PA2166		hypothetical protein	2390255	2390620	absent	absent	present
PA2167		hypothetical protein	2390949	2392046	absent	absent	present
PA2168		hypothetical protein	2392043	2392819	absent	absent	present
PA2169		hypothetical protein	2392945	2393397	absent	absent	present
PA2170		hypothetical protein	2393424	2393633	absent	absent	present
PA2171		hypothetical protein	2393708	2394178	absent	partial	present
PA2172		hypothetical protein	2394182	2395258	absent	present	present
PA2173		hypothetical protein	2395285	2395635	absent	present	present
PA2174		hypothetical protein	2395944	2396252	absent	present	present
PA2175		hypothetical protein	2396536	2396883	absent	present	present
PA2176		hypothetical protein	2396896	2397486	absent	present	present
PA2177		probable sensor/response regulator hybrid	2397569	2399668	absent	present	present
PA2178		hypothetical protein	2399672	2400280	absent	present	present
PA2179		hypothetical protein	2400655	2401605	absent	present	present
PA2180		hypothetical protein	2401589	2402965	absent	present	present
PA2181		hypothetical protein	2403151	2404284	absent	present	present
PA2182		hypothetical protein	2404386	2404655	absent	present	present
PA2183		hypothetical protein	2404949	2405233	absent	present	present
PA2184		conserved hypothetical protein	2405230	2405739	absent	present	present
PA2185	katN	non-heme catalase KatN	2405993	2406877	absent	present	present
PA2186		hypothetical protein	2406961	2407131	absent	present	present
PA2187		hypothetical protein	2407236	2407661	absent	present	present
PA2188		probable alcohol dehydrogenase (Zn-dependent)	2407681	2408847	absent	present	present
PA2189		hypothetical protein	2409107	2409661	absent	present	present
PA2190		conserved hypothetical protein	2409837	2410181	absent	present	present
PA2191	exoY	adenylate cyclase ExoY	2410344	2411480	absent	present	present
PA2192		conserved hypothetical protein	2411709	2412122	absent	present	present
PA2193	hcnA	hydrogen cyanide synthase HcnA	2412546	2412860	absent	present	present
PA2194	hcnB	hydrogen cyanide synthase HcnB	2412857	2414251	absent	present	present
PA2195	hcnC	hydrogen cyanide synthase HcnC	2414254	2415507	absent	present	present
PA2196		probable transcriptional regulator	2415661	2416245	absent	present	present
PA2197		conserved hypothetical protein	2416376	2417413	absent	present	present
PA2198		hypothetical protein	2417410	2417754	absent	present	present
PA2199		probable dehydrogenase	2417760	2418635	absent	present	present
PA2200		conserved hypothetical protein	2418723	2420318	absent	present	present
PA2201		hypothetical protein	2420443	2421327	absent	present	present
PA2202		probable amino acid permease	2421343	2422020	absent	present	present
PA2203		probable amino acid permease	2422022	2422738	absent	present	present
PA2204		probable binding protein component of ABC transporter	2422819	2423625	absent	present	present
PA2205		hypothetical protein	2423924	2424400	absent	present	present
PA2206		probable transcriptional regulator	2424482	2425429	absent	present	present
PA2207		hypothetical protein	2425497	2427017	absent	present	present
PA2208		hypothetical protein	2427014	2427544	absent	present	present
PA2209		hypothetical protein	2427572	2428669	absent	present	present
PA2210		probable major facilitator superfamily (MFS) transporter	2428852	2430177	absent	present	present
PA2211		conserved hypothetical protein	2430170	2431129	absent	present	present
PA2212		conserved hypothetical protein	2431126	2432139	absent	present	present
PA2213		probable porin	2432312	2433562	absent	present	present
PA2214		probable major facilitator superfamily (MFS) transporter	2433748	2435070	absent	present	present
PA2215		hypothetical protein	2435101	2436276	absent	present	present
PA2216		conserved hypothetical protein	2436304	2437299	absent	present	present
PA2217		probable aldehyde dehydrogenase	2437428	2439011	absent	present	present
PA2218		hypothetical protein	2439150	2440253	absent	present	present
PA2219	opdE	membrane protein OpdE	2440347	2441555	absent	present	present
PA2220		probable transcriptional regulator	2441771	2442691	absent	present	present
PA2221		conserved hypothetical protein	2443161	2444366	absent	present	present
PA2222		hypothetical protein	2444886	2445533	absent	present	present
PA2223		hypothetical protein	2445545	2446564	absent	present	present
PA2224		hypothetical protein	2446597	2447325	absent	present	present
PA2225		hypothetical protein	2447573	2447989	absent	present	present
PA2226		hypothetical protein	2448033	2448533	absent	present	present
PA2227	vqsM	AraC-type transcriptional regulator VqsM	2448568	2449545	absent	present	present
PA2228		hypothetical protein	2449554	2450765	absent	present	present
PA2229		conserved hypothetical protein	2451707	2452426	absent	present	present
PA2230		hypothetical protein	2452469	2453140	absent	present	present
PA2231	pslA	PslA	2453667	2455103	absent	present	present
PA2232	pslB	PslB	2455103	2456569	absent	present	present
PA2233	pslC	PslC	2456569	2457480	absent	present	present
PA2234	pslD	PslD	2457510	2458280	absent	present	present
PA2235	pslE	PslE	2458295	2460283	absent	present	present
PA2236	pslF	PslF	2460283	2461470	absent	present	present
PA2237	pslG	PslG	2461460	2462788	absent	present	present
PA2238	pslH	PslH	2462797	2464005	absent	present	present
PA2239	pslI	PslI	2463996	2465099	absent	present	present
PA2240	pslJ	PslJ	2465102	2466538	absent	present	present
PA2241	pslK	PslL	2466540	2467949	absent	present	present
PA2242	pslL	hypothetical protein	2468032	2469099	absent	present	present
PA2243	pslM	hypothetical protein	2469286	2471019	absent	present	present
PA2244	pslN	hypothetical protein	2471075	2472076	absent	present	present
PA2245	pslO	hypothetical protein	2472104	2472409	absent	present	present
PA2246	bkdR	transcriptional regulator BkdR	2472442	2472903	absent	present	present
PA2247	bkdA1	2-oxoisovalerate dehydrogenase (alpha subunit)	2473213	2474445	absent	present	present
PA2248	bkdA2	2-oxoisovalerate dehydrogenase (beta subunit)	2474442	2475494	absent	present	present
PA2249	bkdB	branched-chain alpha-keto acid dehydrogenase (lipoamide component)	2475495	2476781	absent	present	present
PA2250	lpdV	lipoamide dehydrogenase-Val	2476785	2478179	absent	present	present
PA2251		hypothetical protein	2478312	2479130	absent	present	present
PA2252		probable AGCS sodium/alanine/glycine symporter	2479299	2480744	absent	present	present
PA2253	ansA	L-asparaginase I	2480844	2481830	absent	present	present
PA2254	pvcA	paerucumarin biosynthesis protein PvcA	2482045	2483031	absent	present	present
PA2255	pvcB	paerucumarin biosynthesis protein PvcB	2483049	2483924	absent	present	present
PA2256	pvcC	paerucumarin biosynthesis protein PvcC	2483976	2485478	absent	present	present
PA2257	pvcD	paerucumarin biosynthesis protein PvcD	2485471	2486118	absent	present	present
PA2258	ptxR	transcriptional regulator PtxR	2486355	2487293	absent	present	present
PA2259	ptxS	transcriptional regulator PtxS	2487856	2488878	absent	present	present
PA2260		hypothetical protein	2488950	2489732	absent	present	present
PA2261		probable 2-ketogluconate kinase	2489725	2490675	absent	present	present
PA2262		probable 2-ketogluconate transporter	2490738	2492045	absent	present	present
PA2263		probable 2-hydroxyacid dehydrogenase	2492064	2493050	absent	present	present
PA2264		conserved hypothetical protein	2493218	2493934	absent	present	present
PA2265		gluconate dehydrogenase	2493937	2495712	absent	present	present
PA2266		probable cytochrome c precursor	2495724	2497043	absent	present	present
PA2267		probable transcriptional regulator	2497116	2498012	absent	present	present
PA2268		hypothetical protein	2498099	2499169	absent	present	present
PA2269		conserved hypothetical protein	2499133	2500338	absent	present	present
PA2270		probable transcriptional regulator	2500485	2501075	absent	present	present
PA2271		probable acetyltransferase	2501083	2501598	absent	present	present
PA2272	pbpC	penicillin-binding protein 3A	2501720	2503417	absent	present	present
PA2273		probable transcriptional regulator	2503425	2503895	absent	present	present
PA2274		hypothetical protein	2503973	2504350	absent	present	present
PA2275		probable alcohol dehydrogenase (Zn-dependent)	2504375	2505436	absent	present	present
PA2276		probable transcriptional regulator	2505645	2506535	absent	present	present
PA2277	arsR	ArsR protein	2506614	2506964	absent	present	present
PA2278	arsB	ArsB protein	2506978	2508261	absent	present	present
PA2279	arsC	ArsC protein	2508293	2508763	absent	present	present
PA2280		conserved hypothetical protein	2508775	2509467	absent	present	present
PA2281		probable transcriptional regulator	2509480	2510334	absent	present	present
PA2282		hypothetical protein	2510622	2511050	absent	present	present
PA2283		hypothetical protein	2511057	2512514	absent	present	present
PA2284		hypothetical protein	2512511	2513182	absent	present	present
PA2285		hypothetical protein	2513179	2513841	absent	present	present
PA2286		hypothetical protein	2513842	2515386	absent	present	present
PA2287		hypothetical protein	2515373	2516008	absent	present	present
PA2288		hypothetical protein	2516021	2516308	absent	present	present
PA2289		conserved hypothetical protein	2516429	2518561	absent	present	present
PA2290	gcd	glucose dehydrogenase	2518693	2521104	absent	present	present
PA2291		probable glucose-sensitive porin	2521258	2522616	absent	present	present
PA2292		hypothetical protein	2522958	2523239	absent	present	present
PA2293		hypothetical protein	2523236	2524201	absent	present	present
PA2294		probable ATP-binding component of ABC transporter	2524198	2525052	absent	present	present
PA2295		probable permease of ABC transporter	2525049	2525846	absent	present	present
PA2296		hypothetical protein	2525871	2527277	absent	present	present
PA2297		probable ferredoxin	2527412	2527657	absent	present	present
PA2298		probable oxidoreductase	2527743	2529467	absent	present	present
PA2299		probable transcriptional regulator	2529464	2530213	absent	present	present
PA2300	chiC	chitinase	2530389	2531840	absent	present	present
PA2301		hypothetical protein	2532059	2532601	absent	present	present
PA2302		probable non-ribosomal peptide synthetase	2532669	2539043	absent	present	present
PA2303		hypothetical protein	2539063	2540082	absent	present	present
PA2304		hypothetical protein	2540079	2541167	absent	present	present
PA2305		probable non-ribosomal peptide synthetase	2541197	2544946	absent	present	present
PA2306		conserved hypothetical protein	2545042	2545659	absent	present	present
PA2307		probable permease of ABC transporter	2545769	2546635	absent	present	present
PA2308		probable ATP-binding component of ABC transporter	2546652	2547500	absent	present	present
PA2309		hypothetical protein	2547508	2548530	absent	present	present
PA2310		hypothetical protein	2548571	2549458	absent	present	present
PA2311		hypothetical protein	2549748	2549906	absent	present	present
PA2312		probable transcriptional regulator	2549961	2550542	absent	present	present
PA2313		hypothetical protein	2550626	2551240	absent	present	present
PA2314		probable major facilitator superfamily (MFS) transporter	2551422	2552675	absent	present	present
PA2315		hypothetical protein	2552675	2553850	absent	present	present
PA2316		probable transcriptional regulator	2553965	2554858	absent	present	present
PA2317		probable oxidoreductase	2554962	2556260	absent	present	present
PA2318		hypothetical protein	2556293	2556658	absent	present	present
PA2319		probable transposase	2556948	2557964	absent	present	present
PA2320	gntR	transcriptional regulator GntR	2558918	2559949	present	present	present
